# Supplementary material for: Efficacy, safety and single-cell analysis of neoadjuvant immunochemotherapy in locally advanced oral squamous cell carcinoma: a phase II trial
Source: Nat Commun. 2025 Apr 28;16:3968. doi: 10.1038/s41467-025-59004-w (PMC12037888; doi:10.1038/s41467-025-59004-w)
Supplement: Supplementary file 4 — Source Data [file 41467_2025_59004_MOESM4_ESM.xlsx]

## Sheet: Figure1c
Fig 1c. Treatment and follow-up status for each patient
Patient number	NAIC	Adjuvant radiotherapy/chemoradiotherapy and sustained immunotherapy	No treatment
P1	1.26	4.36	16.57
P2	1.53	4.2	15.47
P3	1.33	4.5	14.76
P4	1.7	4.41	14.89
P5	1.57	3.8	15.06
P6	1.57	4.43	13.43
P7	1.63	3.71	9.76
P8	1.6	4.5	10
P9	1.17	4.41	15.16
P10	1.23	4.69	10.34
P11	1.63	4.46	10.01
P12	1.4	4.62	14.11
P13	1.3	4.29	13.01
P14	1.26	4.36	10.61
P15	1.6	4.53	9.87
P16	1.33	4.34	14.99
P17	1.4	4.62	8.91
P18	1.53	4.32	14.68
P19	1.4	4.2	8.93
P20	1.7	4.64	7.56
P21	1.36	4.67	7.57
P22	1.57	4.25	7.52
P23	1.63	4.2	14.33
P24	1.57	4.6	13.84
P25	1.23	4.67	13.8
P26	1.41	4.5	9.92
P27	1.4	4.39	13.05
P28	1.63	4.25	15.32
P29	1.27	4.55	8.42
P30	0.73	0	11.87
P31	0.7	0	14.67

## Sheet: Figure 2a
Fig 2a. Clinical characteristics and pathologic response
Patient number	Residual tumor volume (RTV%)
P1	10
P2	90
P3	10
P4	40
P5	30
P6	70
P7	0
P8	80
P9	40
P10	10
P11	10
P12	40
P13	10
P14	95
P15	0
P16	0
P17	30
P18	10
P19	0
P20	0
P21	0
P22	0
P23	0
P24	0
P25	0
P26	0
P27	0
P28	10
P29	10

## Sheet: Figure 2b
Fig 2b. Radiographic response per RECIST v1.1 criteria
Patient number	Radiographic response (%)
P1	-67.18
P2	-37.5
P3	-52.6
P4	-29.83
P5	-64.5
P6	-28.9
P7	-70.57
P8	-9.96
P9	-51.72
P10	-50.78
P11	-57.55
P12	-26.16
P13	-54.83
P14	-35.11
P15	-43.43
P16	-53.96
P17	-4.24
P18	-40.43
P19	-61.6
P20	-66.67
P21	-61.94
P22	-100
P23	-100
P24	-100
P25	-100
P26	-100
P27	-100
P28	-82.56
P29	-100

## Sheet: Figure 2d
Fig 2d. Spearman correlation analysis between radiographic response and %RVT
Patient number	Radiographic response (%)	Pathological response (RVT %)
P1	67.18	10		Spearman r
P2	37.5	90		r	-0.7318
P3	52.6	10		95% confidence interval	-0.8688 to -0.4906
P4	29.83	40
P5	64.5	30		P value
P6	28.9	70		P (two-tailed)	<0.0001
P7	70.57	0		P value summary	****
P8	9.96	80		Exact or approximate P value?	Approximate
P9	51.72	40		Significant? (alpha = 0.05)	Yes
P10	50.78	10
P11	57.55	10
P12	26.16	40
P13	54.83	10
P14	35.11	95
P15	43.43	0
P16	53.96	0
P17	4.24	30
P18	40.43	10
P19	61.6	0
P20	66.67	0
P21	61.94	0
P22	100	0
P23	100	0
P24	100	0
P25	100	0
P26	100	0
P27	100	0
P28	82.56	10
P29	100	10

## Sheet: Figure 3d
Fig 3d. Quantification of TLSs cells based on mIF staining analysis in MPR (n = 20) and NMPR (n = 9) patients before and after NAIC in tumor.
Pre-NAIC-NMPR	Post-NAIC-NMPR	Pre-NAIC-MPR	Post-NAIC-MPR
0	1	0	9
1	1	1	25
1	3	0	19
0	2	0	8
0	1	2	19
0	0	3	27
0	0	0	12
0	0	0	17	Tukey's multiple comparisons test	Mean Diff.	95.00% CI of diff.	Significant?	Summary	Adjusted P Value
0	0	0	11	Pre-NAIC-NMPR vs. Post-NAIC-NMPR	-0.6667	-6.751 to 5.418	No	ns	0.9914
		5	36	Pre-NAIC-NMPR vs. Pre-NAIC-MPR	-1.178	-6.359 to 4.003	No	ns	0.9308
		1	9	Pre-NAIC-NMPR vs. Post-NAIC-MPR	-16.23	-21.41 to -11.05	Yes	****	<0.0001
		5	21	Post-NAIC-NMPR vs. Pre-NAIC-MPR	-0.5111	-5.692 to 4.670	No	ns	0.9937
		3	18	Post-NAIC-NMPR vs. Post-NAIC-MPR	-15.56	-20.74 to -10.38	Yes	****	<0.0001
		2	15	Pre-NAIC-MPR vs. Post-NAIC-MPR	-15.05	-19.13 to -10.97	Yes	****	<0.0001
		0	7
		3	27
		3	18
		0	10
		0	5
		0	16

## Sheet: Figure 3e
Fig 3e. Quantification of CD8+ T cells based on mIF staining analysis in MPR (n = 20) and NMPR (n = 9) patients before and after NAIC in tumor.
Pre-NAIC-NMPR	Post-NAIC-NMPR	Pre-NAIC-MPR	Post-NAIC-MPR
241.17	110.99	223.75	3422.4
254.69	222.41	110.33	1047.17
381.93	142.13	113.23	1275.33
330.98	80.39	190.64	2062.91
64.31	95.89	97.64	1111.03		Tukey's multiple comparisons test	Mean Diff.	95.00% CI of diff.	Significant?	Summary	Adjusted P Value
111.21	350.24	143.55	695.05		Pre-NAIC-NMPR vs. Post-NAIC-NMPR	35.07	-522.1 to 592.2	No	ns	0.9983
95.89	112.55	105.7	1374.44		Pre-NAIC-NMPR vs. Pre-NAIC-MPR	51.47	-422.9 to 525.9	No	ns	0.9916
160.14	160.14	238.3	800.69		Pre-NAIC-NMPR vs. Post-NAIC-MPR	-1027	-1502 to -553.1	Yes	****	<0.0001
79.43	129.41	47.66	1159.75		Post-NAIC-NMPR vs. Pre-NAIC-MPR	16.4	-458.0 to 490.8	No	ns	0.9997
		159.52	1274.13		Post-NAIC-NMPR vs. Post-NAIC-MPR	-1063	-1537 to -588.1	Yes	****	<0.0001
		143.26	781.84		Pre-NAIC-MPR vs. Post-NAIC-MPR	-1079	-1453 to -705.2	Yes	****	<0.0001
		174.76	1347.86
		31.71	576.5
		47.57	1006.9
		32.16	394.52
		158.55	617.13
		111.43	2668.98
		340.26	1305.32
		16.21	619.59
		306.1	829.44

## Sheet: Figure 3f
Fig 3f. Quantification of CD20+ B cells based on mIF staining analysis in MPR (n = 20) and NMPR (n = 9) patients before and after NAIC in tumor.
Pre-NAIC-NMPR	Post-NAIC-NMPR	Pre-NAIC-MPR	Post-NAIC-MPR
64.31	687.23	337	1662.69			Tukey's multiple comparisons test	Mean Diff.	95.00% CI of diff.	Significant?	Summary	Adjusted P Value
352.31	460.71	95	1291.96			Pre-NAIC-NMPR vs. Post-NAIC-NMPR	44.08	-762.1 to 850.3	No	ns	0.9989
158.24	110.99	64.18	1331.58			Pre-NAIC-NMPR vs. Pre-NAIC-MPR	65.48	-621.0 to 751.9	No	ns	0.9943
386.65	322.21	114.12	4279.82			Pre-NAIC-NMPR vs. Post-NAIC-MPR	-1516	-2203 to -829.9	Yes	****	<0.0001
347.43	142.7	672.58	2595.19			Post-NAIC-NMPR vs. Pre-NAIC-MPR	21.4	-665.1 to 707.9	No	ns	0.9998
445.74	176.51	128.37	3811.13			Post-NAIC-NMPR vs. Post-NAIC-MPR	-1560	-2247 to -873.9	Yes	****	<0.0001
699.01	175.8	191.02	553.83			Pre-NAIC-MPR vs. Post-NAIC-MPR	-1582	-2123 to -1041	Yes	****	<0.0001
291.16	241.65	127.6	967.57
81.53	111.86	143.26	1069.66
		994.91	918.29
		273.88	1088.95
		47.75	1130.36
		172.69	917.78
		413.05	2371.83
		223.31	3161.09
		79.12	2196.87
		241.17	1985.97
		239.25	1553.82
		206.53	895.02
		206.53	2824.09

## Sheet: Figure 3h
Fig 3h. Quantification of CD56+ cells based on mIF staining analysis in MPR (n = 20) and NMPR (n = 9) patients before and after NAIC in tumor.
Pre-NAIC-NMPR	Post-NAIC-NMPR	Pre-NAIC-MPR	Post-NAIC-MPR
375.03	470.97	928.09	2470.83		Tukey's multiple comparisons test	Mean Diff.	95.00% CI of diff.	Significant?	Summary	Adjusted P Value
1063.32	256.22	610.68	2373.02		Pre-NAIC-NMPR vs. Post-NAIC-NMPR	295.7	-374.1 to 965.5	No	ns	0.6479
495.47	174.41	235.84	2534.39		Pre-NAIC-NMPR vs. Pre-NAIC-MPR	147.9	-422.4 to 718.2	No	ns	0.9014
493.78	379.78	222.86	1071.87		Pre-NAIC-NMPR vs. Post-NAIC-MPR	-878.3	-1449 to -308.0	Yes	***	0.0008
430.65	284.83	1174.13	1080.3		Post-NAIC-NMPR vs. Pre-NAIC-MPR	-147.8	-718.1 to 422.5	No	ns	0.9016
419.73	217.64	274.99	1020.83		Post-NAIC-NMPR vs. Post-NAIC-MPR	-1174	-1744 to -603.7	Yes	****	<0.0001
911.28	173.03	568.41	1004.85		Pre-NAIC-MPR vs. Post-NAIC-MPR	-1026	-1476 to -577.0	Yes	****	<0.0001
343.11	141.29	223.75	143.95
339.68	112.57	435.87	487.21
		192.55	466.26
		433.24	1693.54
		247.46	1790
		862.47	2767.42
		370.54	193.65
		197.67	476.6
		97.05	1563.11
		175.81	2505.99
		111.43	1922.83
		358.74	1215.6
		146.75	1611.03

## Sheet: Figure 3i
Fig 3i. Quantification of CD11c+ cells based on mIF staining analysis in MPR (n = 20) and NMPR (n = 9) patients before and after NAIC in tumor.
Pre-NAIC-NMPR	Post-NAIC-NMPR	Pre-NAIC-MPR	Post-NAIC-MPR
128.89	406.6	47.57	1124.48		Tukey's multiple comparisons test	Mean Diff.	95.00% CI of diff.	Significant?	Summary	Adjusted P Value
143.55	256.74	85.71	653.58		Pre-NAIC-NMPR vs. Post-NAIC-NMPR	-205.4	-494.7 to 83.85	No	ns	0.2476
88.89	322.21	90.91	128.37		Pre-NAIC-NMPR vs. Pre-NAIC-MPR	-8.972	-255.3 to 237.3	No	ns	0.9997
95.7	377.31	272.2	846.32		Pre-NAIC-NMPR vs. Post-NAIC-MPR	-402.8	-649.1 to -156.5	Yes	***	0.0004
75	97.05	97.84	573.06		Post-NAIC-NMPR vs. Pre-NAIC-MPR	196.5	-49.85 to 442.8	No	ns	0.1616
62.92	143.84	16.01	1483.92		Post-NAIC-NMPR vs. Post-NAIC-MPR	-197.4	-443.7 to 48.90	No	ns	0.1584
113	93.75	48.53	516.57		Pre-NAIC-MPR vs. Post-NAIC-MPR	-393.9	-587.9 to -199.8	Yes	****	<0.0001
63.68	593.7	206.53	657.88
81.69	410.97	47.47	241.66
		63.55	208.6
		100	246.6
		48.53	294.7
		243.61	291.16
		48.92	811.84
		31.15	109.89
		79.91	551.06
		16.21	96.43
		194.1	127.86
		272.78	498.42
		64.18	490.54

## Sheet: Figure 3j
Fig 3j. Quantification of CD68+CD163+ cells based on mIF staining analysis in MPR (n = 20) and NMPR (n = 9) patients before and after NAIC in tumor.
Pre-NAIC-NMPR	Post-NAIC-NMPR	Pre-NAIC-MPR	Post-NAIC-MPR
4313.86	1604.59	3551.59	160.17
2573.18	3868.38	2264.51	164.07
2025.84	2776.55	1636.33	712.26			Tukey's multiple comparisons test	Mean Diff.	95.00% CI of diff.	Significant?	Summary	Adjusted P Value
3283.55	3617.26	2653	341.81			Pre-NAIC-NMPR vs. Post-NAIC-NMPR	50.46	-849.9 to 950.8	No	ns	0.9988
3495.99	2916.77	2844.78	701.16			Pre-NAIC-NMPR vs. Pre-NAIC-MPR	766.6	-0.04963 to 1533	No	ns	0.05
3040.41	3851.9	2663.53	301.02			Pre-NAIC-NMPR vs. Post-NAIC-MPR	2276	1509 to 3042	Yes	****	<0.0001
2786.55	2647.73	3649.75	464.4			Post-NAIC-NMPR vs. Pre-NAIC-MPR	716.1	-50.51 to 1483	No	ns	0.0752
3070.98	1968.58	1588.38	488.6			Post-NAIC-NMPR vs. Post-NAIC-MPR	2225	1458 to 2992	Yes	****	<0.0001
2009.76	2894.23	1637.18	410.98			Pre-NAIC-MPR vs. Post-NAIC-MPR	1509	905.0 to 2113	Yes	****	<0.0001
		2242.65	579.7
		2505.11	497.42
		2021.62	751.18
		3572.82	671.06
		2457.62	1836.64
		3002.53	919.6
		969.09	1575.31
		1673.43	1342.53
		1137.04	856.65
		837	402.77
		871.71	422.25

[truncated: 32 more sheets: Figure 3k, Figure 4f, Figure 5d, Figure 5f, Figure 5h, Figure 5i, Figure 9c, Figure 9d, Figure 9e, Figure 9g, Figure 9i, Figure 9k, Supplementary Figure 1, Supplementary Figure 2, Supplementary Figure 3a, Supplementary Figure 3b, Supplementary Figure 3c, Supplementary Figure 3d, Supplementary Figure 4b, Supplementary Figure 4c …]
